# Supplementary material for: Decrease of invasive pneumococcal disease (IPD) in adults after introduction of pneumococcal 13-valent conjugate vaccine in Spain
Source: PLoS One. 2017 Apr 6;12(4):e0175224. doi: 10.1371/journal.pone.0175224 (PMC5383258; doi:10.1371/journal.pone.0175224)
Supplement: S2 Table — (XLSX) [file pone.0175224.s002.xlsx]

## Sheet: Hoja1
S2 Table. Results of molecular typing.
Isolates are shown according their antimicrobial susceptibility:
S= Isolates susceptible to Penicillin and Erythromcycin
PE= Penicillin- and Erythromycin-resistant
P=Penicillin-resistant and E=Erythromycin-resistant isolates
Only serotypes accounting for more than 10 isolates are shown
Vaccine type	Serotype	Resistance profile	Number of isolates	Isolates typed	Clonal complex	Number of isolates	Isolates typed	Clonal complex
			pre-PCV13			PCV13
PCV7	4	S	23	7	CC247(n=6)	10	8	CC1866 (n=2)
					CC800(n=1)			CC247(n=2)
								CC4127 (n=1)
								CC8064 (n=1)
								CC770 (n=1)
								Unrelated (n=1)
	6B	PE	5	4	CC315(n=2)	2	1	CC315(n=1)
					CC90(n=2)
		P	0	0		1	1	Unrelated(n=1)
		E	1	1	CC138(n=1)	0	0
		S	2	0		0	0
	9V	PE	1	0		0	0
		P	16	8	CC156(n=8)	5	5	CC156(n=5)
		S	3	3	CC62(n=1)	12	12	CC280(n=11)
					CC406(n=1)			CC156(n=1)
					Unrelated (n=1)
	14	PE	13	12	CC156(n=11)	4	3	CC156(n=3)
					CC9(n=1)
		P	40	26	CC156(n=26)	18	15	CC156(n=14)
								Unrelated (n=1)
		E	3	3	CC9(n=3)	0	0
		S	4	2	CC4818(n=1)	0	0
					Unrelated (n=1)
	18C	PE	0	0		1	1	CC4819(n=1)
		E	1	0		1	1	CC113(n=1)
		S	7	3	CC241(n=1)	5	3	CC113(n=2)
					CC4819(n=1)			Unrelated (n=1)
					CC113(n=1)
	19F	PE	9	6	CC63(n=3)	5	4	CC88(n=1)
					CC88(n=3)			CC87(n=1)
								Unrelated(n=2)
		P	2	2	CC88(n=2)	1	1	CC202(n=1)
		S	2	1	CC177(n=1)	4	4	CC177(n=1)
								CC271(n=1)
								Unrelated(n=2)
	23F	PE	6	4	CC81(n=4)	1	0
		P	4	3	CC156(n=1)	0	0
					CC338(n=1)
					CC42 (n=1)
		E	1	1	CC42 (n=1)	1	1	CC242(n=1)
		S	4	1	Unrelated (n=1)	0	0
PCV13	1	E	4	4	CC306(n=3)	0	0
					Unrelated (n=1)
		S	90	25	CC306(n=23)	25	19	CC306(n=17)
					CC304(n=2)			CC304(n=2)
	3	E	0	0		2	2	CC180(n=2)
		S	80	24	CC260(n=16)	70	57	CC180(n=35)
					CC180(n=8)			CC260(n=19)
								Unrelated (n=3)
	5	S	24	7	CC289(n=6)	0	0
					Unrelated (n=1)
	6A	PE	5	4	CC473(n=2)	0	0
					CC315(n=1)
					CC1518(n=1)
					Unrelated (n=1)
		E	4	2	CC2591(n=1)	0	0
					Unrelated (n=1)
		S	10	2	CC1143(n=1)	3	1	CC1143(n=1)
					CC2611(n=1)
	7F	S	96	31	CC191(n=31)	32	27	CC191(n=27)
	19A	PE	39	16	CC230 (n=8)	38	34	CC230 (n=9)
					CC320 (n=6)			CC320 (n=24)
					CC81 (n=1)			CC81 (n=1)
					CC156 (n=1)
		P	17	4	CC230 (n=4)	5	4	CC230 (n=3)
								CC63 (n=1)
		E	9	7	CC193 (n=5)	1	1	CC1201 (n=1)
					CC62 (n=1)
					CC202 (n=1)
		S	35	17	CC1201 (n=10)	10	6	Unrelated (n=3)
					CC199 (n=3)			CC199 (n=1)
					CC994 (n=1)			CC994 (n=1)
					CC193 (n=1)			CC3259 (n=1)
					CC645 (n=1)
					CC416 (n=1)
Non-vaccine	10A	E	2	1	CC97(n=1)	0	0
		S	11	6	CC97(n=6)	8	7	CC97(n=5)
								Unrelated(n=1)
	11A	PE	0	0		2	2	CC156(n=1)
								Unrelatd (n=1)
		P	1	0		9	8	CC156(n=7)
								Unrelated (n=1)
		E	3	3	CC62(n=3)	7	7	CC62(n=7)
		S	13	4	CC62(n=4)	7	5	CC62(n=5)
	12F	S	25	8	CC989 (n=8)	32	28	CC989 (n=26)
								Unrelated (n=2)
	15A	PE	14	10	CC63(n=10)	14	12	CC63(n=12)
		E	0	0		1	1	CC63(n=1)
		S	2	1	Unrelated (n=1)	1	1	Unrelated (n=1)
	16F	P	0	0		1	1	Unrelated (n=1)
		E	8	7	CC30(n=7)	1	1	CC30(n=1)
		S	16	5	CC30(n=5)	11	10	CC30(n=7)
								CC7438(n=1)
								Unrelated (n=2)
	17F	S	14	6	CC392(n=5)	7	6	CC392(n=4)
					CC4006(n=1)			Unrelated (n=2)
	22F	S	24	9	CC433(n=7)	29	25	CC433(n=23)
					CC1372(n=1)			CC1372(n=1)
					Unrelated (n=1)			Unrelated (n=1)
	23A	E	9	6	CC42 (n=6)	4	4	CC42(n=4)
		S	0	0		4	3	CC42(n=2)
								Unrelated(n=1)
	23B	P	7	4	CC338(n=4)	9	7	CC338(n=7)
		S	5	4	CC439(n=4)	2	2	CC338(n=1)
								Unrelated(n=1)
	24F	PE	9	8	CC230 (n=8)	16	15	CC230 (n=14)
								Unrelated (n=1)
		P	2	0		1	1	CC230 (n=1)
		S	3	1	CC72 (n=1)	3	2	CC156(n=1)
								CC177(n=1)
	31	S	7	4	CC1684(n=4)	8	5	CC1684(n=5)
	33F	E	11	9	CC717(n=9)	5	4	CC717(n=2)
								Unrelated(n=2)
		S	3	1	CC717(n=1)	3	2	CC717(n=1)
								CC1012(n=1)
	34	S	7	5	CC1046(n=4)	5	2	CC1046(n=1)
					CC1884(n=1)			Unrelated(n=1)
	35B	P	6	1	CC558(n=1)	4	2	Unrelated(n=2)
		S	6	4	CC198(n=3)	5	2	CC198(n=1)
					Unrelated(n=1)			Unrelated(n=1)
	35F	S	4	2	CC558(n=1)	10	7	CC2217(n=2)
					Unrelated(n=1)			CC2203(n=2)
								CC1635(n=1)
								Unrelated(n=2)
	38	S	6	3	CC393(n=3)	5	4	CC393(n=4)
	6C	PE	1	1	CC386 (n=1)	16	14	CC386 (n=13)
								CC224 (n=1)
		P	3	3	CC224 (n=2)	2	2	CC224 (n=2)
					Unrelated (n=1)
		E	0	0		11	8	CC386 (n=7)
								Unrelated (n=1)
		S	5	5	CC224 (n=1)	5	0
					CC4011 (n=1)
					CC1143 (n=1)
					CC61 (n=1)
					CC4534(n=1)
	8	E	25	1	Unrelated (n=1)	3	3	CC63 (n=3)
		S	29	7	CC53 (n=4)	31	20	CC53 (n=13)
					CC404 (n=3)			CC404 (n=5)
								Unrelatd (n=2)
	9N	P	0	0		2	1	CC67(n=1)
		S	20	6	CC67(n=5)	18	15	CC67(n=12)
					CC4811(n=1)			Unrelated(n=3)
