# Supplementary material for: Decrease of invasive pneumococcal disease (IPD) in adults after introduction of pneumococcal 13-valent conjugate vaccine in Spain
Source: PLoS One. 2017 Apr 6;12(4):e0175224. doi: 10.1371/journal.pone.0175224 (PMC5383258; doi:10.1371/journal.pone.0175224)
Supplement: S3 Table — (XLSX) [file pone.0175224.s003.xlsx]

## Sheet: Hoja1
S3 Table. Demographic characteristics of the study population by hospital.
		Madrid					Catalonia					Basque country					All regions
		pre-PCV13 (2008-2009)		PCV13 (2012-2013)		p*	pre-PCV13 (2008-2009)		PCV13 (2012-2013)		p*	pre-PCV13 (2008-2009)		PCV13 (2012-2013)		p*	pre-PCV13 (2008-2009)		PCV13 (2012-2013)		p*
Demographics
	Age mean (years)	53.5		65.6		<0,001	60.9		64.5		<0,001	61.7		64.8		0.2139	59.5		64.7		<0.001
	Male (%)	63.4		63.2		1	59.9		57.1		0.38	53.8		60		0.4474	60.0		58.5		0.56
Source of isolates		Episodes(n)	%	Episodes(n)	%		Episodes(n)	%	Episodes(n)	%		Episodes(n)	%	Episodes(n)	%		Episodes(n)	%	Episodes(n)	%
	Blood culture	162	87.1	86	87.8	1	567	86	375	86	1	93	89.4	59	78.7	0.0579	822	86.6	520	85.4	0.43
	Cerebrospinal fluid	10	5.4	6	6.1	0.7916	32	4.9	27	6.2	0.3418	5	4.8	8	10.7	0.1542	47	5.0	41	6.7	0.14
	Pleural fluid	8	4.3	2	2	0.5023	42	6.4	21	4.8	0.2925	4	3.8	5	6.7	0.4945	54	5.7	28	4.6	0.35
	Ascitic fluid	2	1.1	3	3.1	0.3441	12	1.8	8	1.8	1	1	1	2	2.7	0.5726	15	1.6	13	2.1	0.42
	Other	4	2.2	1	1	0.6625	6	0.9	5	1.1	0.7617	1	1	1	1.3	1	11	1.2	7	1.1	0.99
Focus of infection		Episodes(n)	Incidence**	Episodes(n)	Incidence**		Episodes(n)	Incidence**	Episodes(n)	Incidence**		Episodes(n)	Incidence**	Episodes(n)	Incidence**		Episodes(n)	Incidence**	Episodes(n)	Incidence**
	Pneumonia	136	24.01	66	11.94	<0,001	486	7.48	333	5.31	<0,001	78	11.38	52	7.47	0.0228	700	9.03	451	6.00	<0.001
	Meningitis	14	2.47	15	2.71	0.8065	59	0.91	40	0.64	0.1026	7	1.02	11	1.58	0.4993	80	1.03	66	0.87	0.33
	Peritonitis	4	0.71	6	1.09	0.7226	28	0.43	15	0.24	0.0866	1	0.15	2	0.29	0.5724	33	0.43	23	0.31	0.22
	Unknown focus	26	4.59	7	1.27	0.0022	68	1.05	35	0.56	0.0029	8	1.17	6	0.86	0.768	102	1.31	48	0.64	<0.001
	Other	6	1.06	4	0.72	0.7814	18	0.28	13	0.21	0.5356	10	1.46	4	0.57	0.1725	34	0.44	21	0.28	0.10
* p-value comparing pre-PCV13 and PCV13 periods ** Number of episodes per 100.000 population.
